# Supplementary material for: Oxytocin receptor binding sites in the periphery of the neonatal mouse
Source: PLoS One. 2017 Feb 24;12(2):e0172904. doi: 10.1371/journal.pone.0172904 (PMC5325587; doi:10.1371/journal.pone.0172904)
Supplement: S1 Table — (XLSX) [file pone.0172904.s001.xlsx]

## Sheet: Sheet1
Tooth	Eyes	Perio-dontium	Adrenal gland	Whisker Pads	Ano-genital	Liver	BAT	OXTR Geno-type	OXT Dose (nM)	Sex
0.3751	0.6045	0.193	0.27	0.0609	0.0434	0.2314	0.5584	WT	0	M
0.2132	0.4454	0.1399	0.2945	0.0781	0.0472	0.2367	0.6554	WT	0	M
0.6474	0.7811	0.2996	0.6031	0.0915	0.1064	0.0546	0.7843	WT	0	M
0.4738	0.8432	0.1895	0.1823	0.0751	0.0708	0.2167	0.6721	WT	0	F
0.451	0.4942	0.2107	0.3753	0.0753	0.056	0.0708	0.2545	WT	0	F
0.4898	0.5705	0.2434	0.4694	0.0915	0.0627	0.0784	0.0665	WT	0	F
0.0452	0.0741	0.1083	0.1094	0.0505	0.0273	0.353	0.723	KO	0	M
0.0693	0.0675	0.1092	0.0925	0.0494	0.0251	0.3591	0.8023	KO	0	M
0.0878	0.0999	0.1808	0.1382	0.0691	0.0428	0.2178	0.8237	KO	0	M
0.0643	0.0761	0.0961	0.0645	0.0406	0.0285	0.0563	0.7072	KO	0	F
0.1616	0.6151	0.1369	0.1867	0.047	0.0183	0.2092	0.3969	WT	10	M
0.0806	0.2335	0.0938	0.1716	0.0648	0.0295	0.1874	0.5691	WT	10	M
0.3079	0.7762	0.1913	0.5703	0.0584	0.0629	0.0755	0.7573	WT	10	M
0.1606	0.518	0.1893	0.2345	0.0676	0.0427	0.1664	0.6921	WT	10	F
0.253	0.1869	0.1598	0.2478	0.0646	0.0429	0.0764	0.1783	WT	10	F
0.1854	0.36	0.1277	0.2657	0.0602	0.0372	0.0733	0.0566	WT	10	F
0.0325	0.049	0.0931	0.1111	0.0529	0.0242	0.3313	0.5254	KO	10	M
0.0551	0.0662	0.0972	0.0814	0.0523	0.0125	0.3042	0.8127	KO	10	M
0.0832	0.0695	0.1441	0.0867	0.0676	0.0343	0.1419	0.7738	KO	10	M
0.0923	0.1422	0.136	0.0804	0.0571	0.0418	0.0761	0.6207	KO	10	F
0.0353	0.1008	0.0925	0.0826	0.0407	0.0242	0.1796	0.3544	WT	1000	M
0.0763	0.1512	0.0788	0.1304	0.0498	0.0105	0.2052	0.6444	WT	1000	M
0.1064		0.1369	0.1271	0.0777	0.0781	0.0697	0.7582	WT	1000	M
0.1069	0.0969	0.1489	0.1194	0.0621	0.0413	0.1887	0.3871	WT	1000	F
0.0703	0.13	0.1068	0.0782	0.0495	0.0202	0.0664	0.1005	WT	1000	F
0.0632	0.1021	0.1024	0.0783	0.0543	0.039	0.0673	0.0588	WT	1000	F
0.034	0.0601	0.1384	0.0921	0.0535	0.0281	0.2734	0.5265	KO	1000	M
0.0634	0.0608	0.1097	0.0789	0.0544	0.0233	0.3192	0.8106	KO	1000	M
0.073	0.091	0.1128	0.1179	0.0572	0.0296	0.219	0.7586	KO	1000	M
0.0695	0.1305	0.1334	0.0703	0.0682	0.0394	0.0914	0.641	KO	1000	F
